# Supplementary material for: Cladomorphus petropolisensis, a New Species of Stick Insect from the Atlantic Forest, Rio de Janeiro, Brazil
Source: Animals (Basel). 2022 Oct 21;12(20):2871. doi: 10.3390/ani12202871 (PMC9597851; doi:10.3390/ani12202871)
Supplement: Supplementary file 1 [file animals-12-02871-s001.zip]

Archive with 1 entries (1 files):
- animals-1952403-supplementary.xls
