# Supplementary material for: Cladomorphus petropolisensis, a New Species of Stick Insect from the Atlantic Forest, Rio de Janeiro, Brazil
Source: Animals (Basel). 2022 Oct 21;12(20):2871. doi: 10.3390/ani12202871 (PMC9597851; doi:10.3390/ani12202871)
Supplement: Supplementary file 1 [file animals-12-02871-s001.zip › animals-1952403-supplementary.xls]

## Sheet: MatrixOutput
	Diapheromera_femorata_KM536406	Parapodacanthus_hasenpuschorum_HM425680	Anchiale_briareus_HM425723	Extatosoma_tiaratum_HM433946	Acrophylla_thoon_HQ986508	Eurycantha_calcarata_KJ201994	Xeroderus_kirbyi_KJ202022	Tropidoderus_childrenii_KJ202051	Pseudophasma_missionum_voucher_57856A_MT261029	Cladomorphus_petropolisensis_sp_nov_ENT6334	Cladomorphus_phyllinus_ENT6333	Cladomorphus_phyllinus_voucher_46161_MT261030	Cladomorphus_phyllinus_voucher_46381_MT261031	Cladomorphus_phyllinus_voucher_57852_MT261035	Cladomorphus_phyllinus_voucher_46342_MT261036	Cladomorphus_phyllinus_voucher_79931_MT261038
Diapheromera_femorata_KM536406
Parapodacanthus_hasenpuschorum_HM425680	0.244936
Anchiale_briareus_HM425723	0.244936	0.141167
Extatosoma_tiaratum_HM433946	0.237818	0.181773	0.146823
Acrophylla_thoon_HQ986508	0.244936	0.220724	0.184404	0.206491
Eurycantha_calcarata_KJ201994	0.238028	0.224904	0.193832	0.163528	0.193609
Xeroderus_kirbyi_KJ202022	0.250967	0.129471	0.101951	0.129027	0.165414	0.20611
Tropidoderus_childrenii_KJ202051	0.24524	0.181486	0.175637	0.176345	0.245604	0.194026	0.181486
Pseudophasma_missionum_voucher_57856A_MT261029	0.258029	0.157646	0.190897	0.148288	0.226505	0.212943	0.164647	0.188559
Cladomorphus_petropolisensis_sp_nov_ENT6334	0.258301	0.254749	0.194928	0.206272	0.252501	0.238483	0.22125	0.225237	0.254749
Cladomorphus_phyllinus_ENT6333	0.265245	0.254749	0.207916	0.206272	0.27378	0.231816	0.23495	0.24524	0.269243	0.0292767
Cladomorphus_phyllinus_voucher_46161_MT261030	0.265245	0.254749	0.207916	0.206272	0.27378	0.231816	0.23495	0.24524	0.269243	0.0292767	0
Cladomorphus_phyllinus_voucher_46381_MT261031	0.258029	0.260015	0.226505	0.218615	0.287819	0.258029	0.240111	0.264925	0.274405	0.0440838	0.019203	0.019203
Cladomorphus_phyllinus_voucher_57852_MT261035	0.265245	0.254749	0.207916	0.206272	0.27378	0.231816	0.23495	0.24524	0.269243	0.0292767	0	0	0.019203
Cladomorphus_phyllinus_voucher_46342_MT261036	0.265245	0.254749	0.207916	0.206272	0.27378	0.231816	0.23495	0.24524	0.269243	0.0292767	0	0	0.019203	0
Cladomorphus_phyllinus_voucher_79931_MT261038	0.265245	0.254749	0.207916	0.206272	0.27378	0.231816	0.23495	0.24524	0.269243	0.0292767	0	0	0.019203	0	0
	min	max	ave
Inter phyllinus X petropolisensis	0.0292767	0.0440838	0.0317445
Intra phyllinus	0	0.019203	0.00640101
Inter geral	0.101951	0.287819	0.225648
